# Supplementary material for: ATP1A1/BCL2L1 predicts the response of myelomonocytic and monocytic acute myeloid leukemia to cardiac glycosides
Source: Leukemia. 2023 Oct 30;38(1):67–81. doi: 10.1038/s41375-023-02076-8 (PMC10776384; doi:10.1038/s41375-023-02076-8)
Supplement: Supplementary file 2 — Supp tables [file 41375_2023_2076_MOESM2_ESM.xlsx]

## Sheet: Suppl. Table S1_Mono Markers
	TCGA		Beat AML		TARGET-AML
Gene	Log2FC	q-value	Log2FC	q-value	Log2FC	q-value	Refs
CD14	2.01	9.54e-07	0.28	0.003333	1.76	7.25e-05	5,8
ITGAM (CD11b)	1.07	4.467e-05	0.13	0.000315	1.28	1.74e-05	2
FCGR1A (CD64)	0.99	3.95e-09	0.33	5e-08	1.28	4.03e-05	2
CD68	1.14	5.82e-06	0.34	2.967e-06	1.19	2.81e-06	2
ITGAX (CD11c)	1.31	3.85e-08	0.16	6.3e-08	1.11	2.08e-05	8
HLA-DRA	1.19	0.0001302	0.08	0.0001504	0.59	0.0454	8
SLC7A7	1.34	3.56e-07	0.38	2.293e-05	1.49	4.59e-06	5
CLEC7A (Dectin-1)	1.34	1.004e-05	0.21	0.0135	0.95	0.00993	3
LILRB1	1.05	1.277e-05	0.33	2.738e-05	1.5	6.36e-07	5
LRP1 (CD91)	1.5	0.00281	0.47	1.866e-06	1.57	1.04e-05	5
MAFB	1.72	1.82e-07	0.39	7.938e-05	0.94	0.028	5
PSAP	0.8	4.676e-06	0.07	1.59e-08	0.84	2.38e-05	5
CSF1R (CD115)	1.04	6.37e-06	0.33	7e-10	1.43	3.28e-05	8
VCAN	2.28	1.18e-07	0.51	1.89e-06	1.31	0.004857	7

## Sheet: Suppl. Table S2_TCGA
source	term_name	term_id	adjusted_p_value__Upregulated Genes	term_size	effective_domain_size	T/U	query_size__Upregulated Genes	intersection_size__Upregulated Genes	Q/QnT
GO:BP	regulation of innate immune response	GO:0045088	0.000201353	183	15999	183/15999	1676	44	44/1676
GO:BP	positive regulation of innate immune response	GO:0045089	0.000829455	108	15999	108/15999	1676	30	30/1676
GO:BP	innate immune response-activating signal transduction	GO:0002758	0.000833351	22	15999	22/15999	367	7	7/367
GO:BP	innate immune response activating cell surface receptor signaling pathway	GO:0002220	0.00676702	21	15999	21/15999	1055	9	9/1055
GO:BP	activation of innate immune response	GO:0002218	0.00755173	49	15999	49/15999	1107	14	14/1107
GO:MF	pattern recognition receptor activity	GO:0038187	4.94551e-05	25	17159	25/17159	416	8	8/416
GO:BP	pattern recognition receptor signaling pathway	GO:0002221	1.55861e-06	156	15999	156/15999	1254	37	37/1254
GO:BP	positive regulation of pattern recognition receptor signaling pathway	GO:0062208	0.0316769	43	15999	43/15999	1664	15	15/1664
GO:BP	phagocytosis	GO:0006909	7.84344e-12	257	15999	257/15999	1534	68	68/1534
GO:BP	regulation of phagocytosis	GO:0050764	8.28229e-08	77	15999	77/15999	846	22	22/846
GO:BP	positive regulation of phagocytosis	GO:0050766	1.65258e-06	55	15999	55/15999	693	16	16/693
GO:BP	Fc-gamma receptor signaling pathway involved in phagocytosis	GO:0038096	6.26265e-05	27	15999	27/15999	1528	14	14/152
GO:BP	immune response-regulating cell surface receptor signaling pathway involved in phagocytosis	GO:0002433	6.26265e-05	27	15999	27/15999	1528	14	14/1528
KEGG	Fc gamma R-mediated phagocytosis	KEGG:04666	0.00136887	96	8014	96/8014	474	18	18/474
REAC	Fcgamma receptor (FCGR) dependent phagocytosis	REAC:R-HSA-2029480	0.0203408	140	10760	140/10760	806	25	25/806
WP	Microglia pathogen phagocytosis pathway	WP:WP3937	5.97572e-07	40	7806	40/7806	717	18	18/717
GO:BP	macrophage activation	GO:0042116	6.8163e-06	76	15999	76/15999	982	21	21/982
WP	Macrophage markers	WP:WP4146	0.000508486	9	7806	9/7806	760	7	7/760
GO:BP	response to molecule of bacterial origin	GO:0002237	4.55628e-12	201	15999	201/15999	426	31	31/426
GO:BP	cellular response to molecule of bacterial origin	GO:0071219	2.58659e-11	146	15999	146/15999	426	26	26/426
GO:BP	detection of bacterium	GO:0016045	0.016106	17	15999	17/15999	775	7	7/775
GO:BP	cellular response to triacyl bacterial lipopeptide	GO:0071727	0.0251511	3	15999	3/15999	368	3	3/368
GO:BP	response to triacyl bacterial lipopeptide	GO:0071725	0.0251511	3	15999	3/15999	368	3	3/368
GO:MF	lipopolysaccharide immune receptor activity	GO:0001875	0.0326919	4	17159	4/17159	416	3	3/416
GO:BP	response to lipopolysaccharide	GO:0032496	1.20221e-09	185	15999	185/15999	426	27	27/426
GO:BP	cellular response to lipopolysaccharide	GO:0071222	3.27328e-09	137	15999	137/15999	426	23	23/426
GO:BP	lipopolysaccharide-mediated signaling pathway	GO:0031663	1.82492e-05	43	15999	43/15999	416	11	11/416
GO:BP	regulation of lipopolysaccharide-mediated signaling pathway	GO:0031664	0.00272174	23	15999	23/15999	416	7	7/416
GO:BP	positive regulation of lipopolysaccharide-mediated signaling pathway	GO:0031666	0.0308748	7	15999	7/15999	416	4	4/416
GO:BP	antigen processing and presentation	GO:0019882	9.9601e-09	90	15999	90/15999	1653	34	34/1653
GO:BP	antigen processing and presentation of peptide or polysaccharide antigen via MHC class II	GO:0002504	2.61757e-06	32	15999	32/15999	1372	16	16/1372
GO:BP	antigen processing and presentation of exogenous antigen	GO:0019884	3.16601e-06	39	15999	39/15999	1653	19	19/1653
GO:BP	antigen processing and presentation of peptide antigen via MHC class II	GO:0002495	8.68376e-06	30	15999	30/15999	1372	15	15/1372
GO:BP	antigen processing and presentation of exogenous peptide antigen via MHC class II	GO:0019886	9.07248e-05	26	15999	26/15999	1653	14	14/1653
GO:BP	antigen processing and presentation of exogenous peptide antigen	GO:0002478	0.000390591	33	15999	33/15999	1372	14	14/1372
GO:BP	antigen processing and presentation of peptide antigen	GO:0048002	0.000961572	57	15999	57/15999	1048	16	16/1048
GO:BP	regulation of antigen receptor-mediated signaling pathway	GO:0050854	0.0269097	51	15999	51/15999	1182	14	14/1182
GO:BP	negative regulation of inflammatory response to antigenic stimulus	GO:0002862	0.0325273	17	15999	17/15999	558	6	6/558
GO:BP	dendritic cell antigen processing and presentation	GO:0002468	0.0376797	12	15999	12/15999	1372	7	7/1372
REAC	Antigen processing-Cross presentation	REAC:R-HSA-1236975	0.00259646	106	10760	106/10760	203	11	11/203
GO:MF	Toll-like receptor binding	GO:0035325	2.33932e-05	10	17159	10/17159	775	7	7/775
GO:BP	toll-like receptor signaling pathway	GO:0002224	1.16538e-06	105	15999	105/15999	977	26	26/977
GO:BP	positive regulation of toll-like receptor signaling pathway	GO:0034123	0.00163579	27	15999	27/15999	1664	13	13/1664
GO:BP	toll-like receptor 4 signaling pathway	GO:0034142	0.00472078	35	15999	35/15999	911	11	11/911
GO:BP	regulation of toll-like receptor signaling pathway	GO:0034121	0.0159056	62	15999	62/15999	911	14	14/911
GO:BP	toll-like receptor 7 signaling pathway	GO:0034154	0.0277804	11	15999	11/15999	515	5	5/515
GO:BP	toll-like receptor 8 signaling pathway	GO:0034158	0.0348274	5	15999	5/15999	192	3	3/192
REAC	Toll-like Receptor Cascades	REAC:R-HSA-168898	0.000151743	154	10760	154/10760	515	24	24/515
REAC	Toll Like Receptor 4 (TLR4) Cascade	REAC:R-HSA-166016	0.0396643	132	10760	132/10760	478	17	17/478
WP	Toll-like receptor signaling related to MyD88	WP:WP3858	0.0182771	32	7806	32/7806	368	8	8/368
GO:MF	immune receptor activity	GO:0140375	4.91848e-10	139	17159	139/17159	1018	34	34/1018
GO:BP	cell activation involved in immune response	GO:0002263	2.26914e-09	206	15999	206/15999	1251	49	49/1251
GO:BP	leukocyte activation involved in immune response	GO:0002366	3.31052e-09	201	15999	201/15999	1251	48	48/1251
GO:BP	regulation of immune effector process	GO:0002697	8.58761e-07	261	15999	261/15999	1676	62	62/1676
GO:BP	myeloid cell activation involved in immune response	GO:0002275	1.27237e-06	62	15999	62/15999	1251	22	22/1251
GO:BP	negative regulation of immune system process	GO:0002683	8.69623e-06	304	15999	304/15999	787	41	41/787
GO:BP	immune response-regulating cell surface receptor signaling pathway	GO:0002768	1.37695e-05	288	15999	288/15999	1274	53	53/1274
GO:BP	immune response-activating signal transduction	GO:0002757	1.78642e-05	266	15999	266/15999	1274	50	50/1274
GO:BP	immune response-activating cell surface receptor signaling pathway	GO:0002429	1.78642e-05	266	15999	266/15999	1274	50	50/1274
GO:BP	activation of immune response	GO:0002253	6.21047e-05	334	15999	334/15999	1274	57	57/1274
GO:BP	positive regulation of immune effector process	GO:0002699	8.39758e-05	184	15999	184/15999	1676	45	45/1676
GO:BP	regulation of innate immune response	GO:0045088	0.000201353	183	15999	183/15999	1676	44	44/1676
GO:BP	positive regulation of innate immune response	GO:0045089	0.000829455	108	15999	108/15999	1676	30	30/1676
GO:BP	lymphocyte activation involved in immune response	GO:0002285	0.00553761	144	15999	144/15999	1418	31	31/1418
GO:BP	T cell activation involved in immune response	GO:0002286	0.00834591	89	15999	89/15999	951	18	18/951
GO:BP	regulation of microglial cell mediated cytotoxicity	GO:1904149	0.00723278	5	15999	5/15999	466	4	4/466
GO:BP	microglial cell mediated cytotoxicity	GO:0090634	0.00723278	5	15999	5/15999	466	4	4/466
GO:BP	microglial cell activation	GO:0001774	0.00977353	35	15999	35/15999	982	11	11/982
GO:BP	neutrophil activation	GO:0042119	6.38175e-06	30	15999	30/15999	914	13	13/914
GO:BP	neutrophil activation involved in immune response	GO:0002283	0.000101865	14	15999	14/15999	466	7	7/466
GO:BP	regulation of neutrophil activation	GO:1902563	0.0021418	9	15999	9/15999	787	6	6/787
GO:BP	neutrophil migration	GO:1990266	0.0022905	107	15999	107/15999	1036	22	22/1036
GO:BP	regulation of neutrophil degranulation	GO:0043313	0.00239703	5	15999	5/15999	79	3	3/79
GO:BP	neutrophil degranulation	GO:0043312	0.0198498	9	15999	9/15999	79	3	3/79
GO:BP	neutrophil chemotaxis	GO:0030593	0.037414	91	15999	91/15999	1036	18	18/1036

## Sheet: Suppl. Table S3_BEAT-AML
source	term_name	term_id	adjusted_p_value__Upregulated Genes	term_size	effective_domain_size	T/U	query_size__Upregulated Genes	intersection_size__Upregulated Genes	Q/QnT
GO:CC	phagocytic cup	GO:0001891	0.00290051	17	17081	17/17081	1651	9	9/1561
GO:BP	phagocytosis	GO:0006909	0.00339949	257	15999	257/15999	955	36	36/955
GO:BP	regulation of phagocytosis	GO:0050764	0.00683882	77	15999	77/15999	872	16	16/872
REAC	ROS and RNS production in phagocytes	REAC:R-HSA-1222556	0.0106259	36	10760	36/10760	1587	16	16/1587
GO:BP	positive regulation of phagocytosis	GO:0050766	0.0123803	55	15999	55/15999	1655	18	18/1655
WP	Microglia pathogen phagocytosis pathway	WP:WP3937	0.0202357	40	7806	40/7806	683	12	12/683
GO:CC	phagocytic vesicle	GO:0045335	0.0369684	102	17081	102/17081	1559	22	22/1559
GO:BP	antigen processing and presentation	GO:0019882	5.78542e-06	90	15999	90/15999	2681	39	39/2681
GO:BP	antigen processing and presentation of peptide or polysaccharide antigen via MHC class II	GO:0002504	0.000139625	32	15999	32/15999	2681	19	19/2681
GO:BP	antigen processing and presentation of peptide antigen via MHC class II	GO:0002495	0.000249138	30	15999	30/15999	2681	18	18/2681
GO:BP	antigen processing and presentation of exogenous antigen	GO:0019884	0.000290916	39	15999	39/15999	2681	21	21/2681
GO:BP	antigen processing and presentation of peptide antigen	GO:0048002	0.0029736	57	15999	57/15999	2874	26	26/2874
GO:BP	antigen processing and presentation of exogenous peptide antigen via MHC class II	GO:0019886	0.00581995	26	15999	26/15999	2681	15	15/2681
GO:MF	MHC class I receptor activity	GO:0032393	0.019569	13	17159	13/17159	2080	8	8/2080
GO:CC	MHC class II protein complex	GO:0042613	0.0392946	15	17081	15/17081	2681	9	9/2681
GO:MF	Toll-like receptor binding	GO:0035325	0.0226533	10	17159	10/17159	1360	6	6/1360
REAC	Trafficking and processing of endosomal TLR	REAC:R-HSA-1679131	0.00199678	13	10760	13/10760	398	6	6/398
GO:MF	immune receptor activity	GO:0140375	0.000995873	139	17159	139/17159	1879	35	35/1879
GO:BP	leukocyte activation involved in immune response	GO:0002366	0.00106152	201	15999	201/15999	2306	56	56/2306
GO:BP	cell activation involved in immune response	GO:0002263	0.00107849	206	15999	206/15999	2306	57	57/2306
GO:BP	neutrophil activation involved in immune response	GO:0002283	0.00419135	14	15999	14/15999	1198	8	8/1198
GO:BP	myeloid cell activation involved in immune response	GO:0002275	0.00685442	62	15999	62/15999	1243	17	17/1243
GO:BP	neutrophil activation	GO:0042119	0.0120769	30	15999	30/15999	741	9	9/741
GO:BP	regulation of neutrophil activation	GO:1902563	0.0261081	9	15999	9/15999	1198	6	6/1198

## Sheet: Suppl. Table S4_TARGET-AML
source	term_name	term_id	adjusted_p_value__Upregulated Genes	term_size	effective_domain_size	T/U	query_size__Upregulated Genes	intersection_size__Upregulated Genes	Q/QNT
GO:BP	macrophage activation involved in immune response	GO:0002281	0.0483034	14	15999	14/15999	206	4	4/206
GO:BP	cellular response to molecule of bacterial origin	GO:0071219	0.00168994	146	15999	146/15999	1687	36	36/1687
GO:BP	response to molecule of bacterial origin	GO:0002237	0.0250333	201	15999	201/15999	1697	42	42/1697
GO:BP	cellular response to lipopolysaccharide	GO:0071222	0.00231036	137	15999	137/15999	1592	33	33/1592
GO:BP	positive regulation of lipopolysaccharide-mediated signaling pathway	GO:0031666	0.0123299	7	15999	7/15999	1592	6	6/1592
GO:BP	response to lipopolysaccharide	GO:0032496	0.0407779	185	15999	185/15999	1697	39	39/1697
GO:BP	phagocytosis	GO:0006909	0.00028493	257	15999	257/15999	982	39	39/982
GO:BP	immune response-regulating cell surface receptor signaling pathway involved in phagocytosis	GO:0002433	0.0335256	27	15999	27/15999	720	8	8/720
GO:BP	Fc-gamma receptor signaling pathway involved in phagocytosis	GO:0038096	0.0335256	27	15999	27/15999	720	8	8/720
GO:CC	phagocytic vesicle	GO:0045335	5.17598e-05	102	17081	102/17081	2736	38	38/2736
WP	Microglia pathogen phagocytosis pathway	WP:WP3937	0.000415008	40	7806	40/7806	864	16	16/864
GO:MF	endogenous lipid antigen binding	GO:0030883	0.00437827	5	17159	5/17159	1666	5	5/1666
GO:MF	lipid antigen binding	GO:0030882	0.00437827	5	17159	5/17159	1666	5	5/1666
GO:MF	exogenous lipid antigen binding	GO:0030884	0.00437827	5	17159	5/17159	1666	5	5/1666
GO:BP	antigen processing and presentation	GO:0019882	0.000228292	90	15999	90/15999	2926	38	38/2926
GO:BP	antigen processing and presentation of exogenous antigen	GO:0019884	0.00107792	39	15999	39/15999	2903	21	21/2903
GO:BP	antigen processing and presentation of lipid antigen via MHC class Ib	GO:0048003	0.0243558	5	15999	5/15999	1666	5	5/1666
GO:BP	antigen processing and presentation, endogenous lipid antigen via MHC class Ib	GO:0048006	0.0243558	5	15999	5/15999	1666	5	5/1666
GO:BP	antigen processing and presentation, exogenous lipid antigen via MHC class Ib	GO:0048007	0.0243558	5	15999	5/15999	1666	5	5/1666
GO:BP	regulation of neutrophil activation	GO:1902563	0.00517829	9	15999	9/15999	921	6	6/921
GO:BP	neutrophil activation involved in immune response	GO:0002283	0.00746417	14	15999	14/15999	548	6	6/548
GO:BP	neutrophil activation	GO:0042119	0.0108207	30	15999	30/15999	548	8	8/548
GO:MF	immune receptor activity	GO:0140375	0.00516914	139	17159	139/17159	170	9	9/170
GO:BP	myeloid cell activation involved in immune response	GO:0002275	3.32015e-05	62	15999	62/15999	548	14	14/548
GO:BP	cell activation involved in immune response	GO:0002263	0.00381435	206	15999	206/15999	498	21	21/498
GO:BP	leukocyte activation involved in immune response	GO:0002366	0.00613548	201	15999	201/15999	321	16	16/321
GO:BP	immune response-regulating cell surface receptor signaling pathway involved in phagocytosis	GO:0002433	0.0335256	27	15999	27/15999	720	8	8/720
GO:BP	microglial cell activation involved in immune response	GO:0002282	0.0412838	5	15999	5/15999	206	3	3/206

## Sheet: Suppl. Table S5_TCGA
Variables	Total (N=179)	Low (<median; N=89)	High (≥median; N=90)	P-value
Age in years (mean ± SD)	55.04 ± 15.95
Age by groups (n; %)				0.0207
< 40	33 (18.44)	22 (24.72)	11 (12.22)
40-65	96 (53.63)	39 (43.82)	57 (63.33)
> 65	50 (27.93)	28 (31.46)	22 (24.44)
Sex				0.1352
Female	84 (46.93)	47 (52.81)	37 (41.11)
Male	95 (53.07)	42 (47.19)	53 (57.78)
Cytogenetic Risk (n; %)				0.4421
Favourable	33 (18.44)	19 (21.35)	14 (15.56)
Intermediate	101 (56.42)	46 (51.69)	55 (61.11)
Adverse	42 (23.46)	22 (24.72)	20 (22.22)
ND	3 (1.68)	2 (0.02)	1 (1.11)
FAB classification (n; %)				< 0.0001
M0	16 (8.94)	10 (11.24)	6 (6.67)
M1	42 (23.46)	24 (26.97)	18 (20.00)
M2	41 (22.91)	23 (25.84)	18 (20.00)
M3	16 (8.94)	15 (16.85)	1 (1.11)
M4	36 (20.11)	8 (8.99)	28 (31.11)
M5	21 (11.73)	3 (3.37)	18 (20.00)
M6	2 (1.12)	2 (2.25)	0 (0.00)
M7	3 (1.68)	3 (3.37)	0 (0.00)
NC	2 (1.12)	1 (1.12)	1 (1.11)
Mutations
NPM1 (n; %)				0.3067
negative	129 (72.07)	68 (76.40)	61 (67.78)
positive	47 (26.26)	20 (22.47)	27 (30.00)
not profiled	3 (1.68)	1 (1.12)	2 (2.22)
FLT3 (n; %)				0.0016
WT	132 (73.74)	65 (73.03)	67 (74.44)
ITD	32 (17.88)	22 (24.72)	10 (11.11)
KTD	12 (6.70)	1 (1.12)	11 (12.22)
not profiled	3 (1.68)	1 (1.12)	2 (2.22)
DNMT3A (n; %)				0.1382
WT	139 (77.65)	74 (83.15)	65 (72.22)
mut	37 (20.67)	14 (15.73)	23 (25.56)
not profiled	3 (1.68)	1 (1.12)	2 (2.22)
TET2 (n; %)				0.7941
WT	160 (89.39)	81 (91.01)	79 (87.78)
mut	16 (8.94)	7 (7.87)	9 (10.00)
not profiled	3 (1.68)	1 (1.12)	2 (2.22)
TP53 (n; %)				0.0278
WT	161 (89.94)	76 (85.39)	85 (94.44)
mut	15 (8.38)	12 (13.48)	3 (3.33)
not profiled	3 (1.68)	1 (1.12)	2 (2.22)
IDH1/IDH2 (n; %)				0.1707
WT	144 (80.45)	76 (85.39)	68 (75.56)
mut	32 (17.88)	12 (13.48)	20 (22.22)
not profiled	3 (1.68)	1 (1.12)	2 (2.22)
ASXL1 (n; %)				>0.9999
WT	173 (96.65)	86 (96.63)	87 (96.67)
mut	3 (1.68)	2 (2.25)	1 (1.11)
not profiled	3 (1.68)	1 (1.12)	2 (2.22)
WT1 (n; %)				>0.9999
WT	168 (93.85)	84 (94.38)	84 (93.33)
mut	8 (4.47)	4 (4.49)	4 (4.44)
not profiled	3 (1.68)	1 (1.12)	2 (2.22)
CEBPA (n; %)				>0.9999
WT	167 (93.30)	83 (93.26)	84 (93.33)
mut	9 (5.03)	5 (5.62)	4 (4.44)
not profiled	3 (1.68)	1 (1.12)	2 (2.22)
RUNX1 (n; %)				0.7663
WT	164 (91.62)	83 (93.26)	81 (90.00)
mut	12 (6.70)	5 (5.62)	7 (7.78)
not profiled	3 (1.68)	1 (1.12)	2 (2.22)
RAS pathway (n; %)				0.4032
WT	149 (83.24)	77 (80.90)	72 (80.00)
mut	27 (15.08)	11 (12.36)	16 (17.78)
not profiled	3 (1.68)	1 (1.12)	2 (2.22)
Gene fusions
PML-RARA (n; %)				0.0001
negative	163 (91.06)	74 (83.15)	89 (98.89)
positive	16 (8.94)	15 (16.85)	1 (1.11)
KMT2Ar (n; %)				0.0996
negative	169 (94.41)	87 (97.75)	82 (91.10)
positive	10 (5.59)	2 (2.25)	8 (8.89)
CBFB (n; %)				0.0032
negative	170 (94.97)	89 (100.00)	81 (90.00)
positive	9 (5.03)	0 (0.00)	9 (10.00)
RUNX1 (n; %)				0.0643
negative	172 (96.09)	83 (93.26)	89 (98.89)
positive	7 (3.91)	6 (6.74)	1 (1.11)
not profiled samples excluded by the statistical analysis on mutations

## Sheet: Suppl. Table S6_BEAT-AML
Variables	Total (N=399)	Low (<median; N=199)	High (≥median; N=200)	P-value
Age in years (mean ± SD)	57.32 ± 18.45
Age by groups (n; %)				0.4676
< 40	75 (18.80)	37 (18.59)	38 (19.00)
40-65	175 (43.86)	93 (46.73)	82 (41.00)
> 65	149 (37.34)	69 (34.67)	80 (40.00)
Sex				0.5454
Female	175 (43.86)	84 (42.21)	91 (45.50)
Male	224 (56.14)	115 (57.79)	109 (54.50)
Cytogenetic Risk (n; %)				0.0004
Favourable	111 (27.82)	41 (20.60)	70 (35.00)
Favourable/Intermediate	13 (3.26)	8 (4.02)	5 (2.50)
Intermediate	126 (31.58)	79 (39.70)	47 (23.50)
Intermediate/Adverse	6 (1.50)	4 (2.01)	2 (1.00)
Adverse	142 (35.59)	66 (33.17)	76 (38.00)
ND	1 (0.25)	1 (0.50)	0 (0.00)
FAB classification (n; %)				<0.0001
M0	6 (1.50)	4 (1.99)	2 (1.00)
M1	7 (2.00)	4 (1.99)	4 (2.00)
M2	8 (2.49)	9 (4.48)	1 (0.5)
M3	8 (2.49)	7 (3.48)	3 (1.50)
M4	24 (5.99)	8 (3.98)	16 (8.00)
M5	31 (7.77)	1 (0.50)	30 (15.00)
M6	0 (0.00)	0 (0.00)	0 (0.00)
M7	2 (0.50)	2 (1.00)	0 (0.00)
NOS	2 (0.50)	2 (1.00)	0 (0.00)
NC	268 (67.17)	162 (81.36)	144 (72.00)
Mutations
NPM1 (n; %)				0.0500
negative	287 (71.93)	155 (77.89)	132 (66.00)
positive	74 (18.55)	30 (15.08)	44 (22.00)
not profiled	38 (9.52)	14 (7.04)	24 (12.00)
FLT3 (n; %)				<0.0001
WT	258 (64.66)	125 (62.81)	133 (66.50)
ITD	70 (17.54)	50 (25.13)	20 (10.00)
KTD	23 (5.76)	5 (2.51)	18 (9.00)
ITD/TKD	4 (1.00)	4 (2.01)	0 (0.00)
others	6 (1.50)	1 (0.50)	5 (2.50)
not profiled	38 (9.52)	14 (7.04)	24 (12.00)
DNMT3A (n; %)				0.2206
WT	295 (73.93)	156 (78.39)	139 (69.50)
mut	66 (16.54)	29 (14.57)	37 (18.50)
not profiled	38 (9.52)	14 (7.04)	24 (12.00)
TET2 (n; %)				0.1791
WT	321 (80.45)	160 (80.40)	161 (80.50)
mut	40 (10.03)	25 (12.56)	15 (7.50)
not profiled	38 (9.52)	14 (7.04)	24 (12.00)
TP53 (n; %)				0.0615
WT	330 (82.71)	164 (82.41)	166 (83.00)
mut	31 (7.77)	21 (10.55)	10 (5.00)
not profiled	38 (9.52)	14 (7.04)	24 (12.00)
IDH1/IDH2 (n; %)
WT	291 (72.93)	154 (77.39)	137 (68.50)	0.2308
mut	70 (17.54)	31 (15.58)	39 (19.50)
not profiled	38 (9.52)	14 (7.04)	24 (12.00)
ASXL1 (n; %)				0.6852
WT	335 (83.96)	173 (86.93)	162 (81.00)
mut	26 (6.52)	12 (6.03)	14 (7.00)
not profiled	38 (9.52)	14 (7.04)	24 (12.00)
WT1 (n; %)				0.0535
WT	332 (83.38)	165 (82.91)	167 (83.50)
mut	29 (7.27)	20 (10.05)	9 (4.50)
not profiled	38 (9.52)	14 (7.04)	24 (12.00)
CEBPA (n; %)				0.0012
WT	337 (84.46)	147 (82.91)	154 (86.00)
mut	24 (6.02)	18 (10.05)	4 (2.00)
not profiled	38 (9.52)	14 (7.04)	24 (12.00)
RUNX1 (n; %)				0.2645
WT	316 (79.20)	158 (79.40)	158 (79.00)
mut	45 (11.28)	27 (13.57)	18 (9.00)
not profiled	38 (9.52)	14 (7.04)	24 (12.00)
RAS pathway (n; %)				0.0104
WT	272 (68.17)	150 (75.38)	122 (61.00)
mut	89 (22.31)	35 (17.59)	54 (27.00)
not profiled	38 (9.52)	14 (7.04)	24 (12.00)
not profiled samples excluded by the statistical analysis on mutations

## Sheet: Suppl. Table S7_Leucegene
Variables	Total (N=387)	Low (<median; N=193)	High (≥median; N=194)	P-value
Age in years (mean ± SD)	55.50 ± 15.90
Age by group (n; %)				0.2474
< 40	71 (18.35)	33 (17.01)	38 (19.69)
40-65	199 (51.42)	108 (55.67)	91 (47.15)
>65	117 (30.23)	53 (27.32)	64 (33.16)
Sex				0.8378
Female	168 (43.41)	85 (44.04)	83 (42.78)
Male	219 (56.59)	108 (55.96)	111 (57.22)
Cytogenetic Risk (n; %)				0.2902
Favourable	61 (15.76)	30 (15.46)	31 (16.06)
Intermediate	218 (56.33)	103 (53.09)	115 (59.59)
Adverse	108 (27.91)	61 (31.44)	47 (24.35)
FAB classification (n; %)				< 0.0001
M0	23 (5.94)	16 (8.25)	7 (3.63)
M1	104 (26.87)	53 (27.32)	51 (26.42)
M2	50 (12.92)	38 (19.59)	12 (6.22)
M3	15 (3.88)	11 (5.67)	4 (2.07)
M4	55 (14.21)	12 (6.19)	43 (22.28)
M5	63 (16.28)	12 (6.19)	51 (26.42)
M6	8 (2.07)	8 (4.12)	0 (0.00)
M7	2 (0.52)	2 (1.03)	0 (0.00)
NC	67 (17.31)	42 (21.65)	25 (12.95)
Mutations
NPM1 (n; %)				0.0628
WT	266 (68.73)	142 (73.20)	124 (64.25)
mut	121 (31.27)	52 (26.80)	69 (35.75)
FLT3 (n; %)				0.0075
WT	245 (63.31)	129 (66.49)	116 (60.10)
ITD	108 (27.91)	57 (29.38)	51 (26.42)
TDK	31 (8.01)	7 (3.61)	24 (12.44)
ITD/TDK	3 (0.78)	1 (0.52)	2 (1.04)
DNMT3A (n; %)				0.0086
WT	282 (72.87)	153 (78.87)	129 (66.84)
mut	105 (27.13)	41 (21.13)	64 (33.16)
TET2 (n; %)				>0.9999
WT	330 (85.27)	165 (85.05)	165 (85.49)
mut	57 (14.73)	29 (14.95)	28 (14.51)
TP53 (n; %)				0.1233
WT	349 (90.18)	170 (87.63)	179 (92.75)
mut	38 (9.82)	24 (12.37)	14 (7.25)
IDH1/IDH2 (n; %)				0.2987
WT	315 (81.40)	162 (83.51)	153 (79.27)
mut	72 (18.60)	32 (16.49)	40 (20.73)
ASXL1 (n; %)				0.2997
WT	350 (90.44)	172 (88.66)	178 (92.23)
mut	37 (9.56)	22 (11.34)	15 (7.77)
WT1 (n; %)				>0.9999
WT	362 (93.54)	181 (93.30)	181 (93.78)
mut	25 (6.46)	13 (6.70)	12 (6.22)
CEBPA (n; %)				0.0114
WT	373 (96.38)	182 (93.81)	191 (98.96)
mut	14 (3.62)	12 (6.19)	2 (1.04)
RUNX1 (n; %)				0.061
WT	340 (87.86)	164 (84.54)	176 (91.19)
mut	47 (12.14)	30 (15.46)	17 (8.81)

## Sheet: Suppl. Table S8_Verhaak
Variables	Total (N=437)	Low (<median; N=218)	High (≥median; N=219)	P-value
Age in years (mean ± SD)	42.10 ± 12.22
Age by groups (n; %)				0.8453
<40	175 (40.05)	86 (39.45)	89 (40.64)
40-60	262 (59.95)	132 (60.55)	130 (59.36)
Sex				0.214
Female	221 (50.57)	117 (53.67)	104 (47.49)
Male	216 (49.43)	101 (46.33)	115 (52.51)
Cytogenetic Risk (n; %)				0.4448
Favourable	95 (21.74)	41 (18.81)	54 (24.66)
Intermediate	248 (56.75)	126 (57.80)	122 (49.19)
Adverse	84 (19.22)	46 (54.76)	38 (45.24)
ND	10 (2.29)	5 (2.29)	5 (2.28)
FAB classification (n; %)				<0.0001
M0	16 (3.66)	12 (5.50)	4 (1.83)
M1	94 (21.51)	58 (26.61)	36 (16.44)
M2	103 (23.57)	79 (36.24)	24 (10.96))
M3	23 (5.26)	16 (7.34)	7 (3.20)
M4	83 (18.99)	23 (10.55)	60 (27.40)
M5	103 (23.57)	21 (9.63)	82 (37.44)
M6	6 (1.37)	5 (2.29)	1 (0.46)
M7	1 (0.23)	0 (0.00)	1 (0.46)
NC	8 (1.83)	4 (1.83)	4 (1.83)
Mutations
NPM1 (n; %)				0.0634
WT	137 (31.35)	59 (27.06)	78 (35.62)
mut	300 (68.65)	159 (72.94)	141 (64.38)
FLT3 (n; %)				0.0027
WT	270 (61.78)	138 (63.30)	132 (60.27)
ITD	118 (27.00)	66 (30.28)	52 (23.74)
TDK	44 (10.07)	11 (5.05)	33 (10.07)
ITD/TDK	5 (1.14)	3 (1.38)	2 (1.14)
IDH1/IDH2 (n; %)				0.5957
WT	370 (84.67)	187 (85.78)	183 (83.56)
mut	67 (15.33)	31 (14.22)	36 (16.44)
CEBPA (n; %)				0.0689
WT	405 (92.68)	197 (90.37)	208 (94.98)
mut	32 (7.32)	21 (9.63)	11 (5.02)
RAS pathway (n; %)				0.0418
WT	391 (89.47)	202 (92.66)	189 (86.3)
mut	46 (10.53)	16 (7.34)	30 (13.7)

## Sheet: Suppl. Table S9_TARGET-AML
Variables	Total (N=145)	Low (<median; N=72)	High (≥median; N=73)	P-value
Age in years (mean ± SD)	9.22 ± 6.06
Age by groups (n; %)				0.3316
<3	37 (25.52)	22 (30.56)	15 (20.55)
3-14	64 (44.14)	31 (43.06)	33 (45.21)
15-30	44 (30.34	19 (26.39)	25 (34.25)
Sex				0.6196
Female	71 (48.97)	37 (51.39)	34 (46.58)
Male	74 (51.03)	35 (48.61)	39 (52.7)
Cytogenetic Risk (n; %)				0.1934
Low	60 (41.10)	25 (34.25)	35 (47.95)
Standard	69 (47.95)	38 (53.42)	31 (42.47)
High	8 (5.52)	6 (8.33)	2 (2.74)
Unknown	8 (5.52)	3 (4.17)	5 (6.85)
FAB classification (n; %)				<0.0001
M0	3 (2.07)	3 (4.17)	0 (0.00)
M1	17 (11.72)	12 (16.67)	5 (6.85)
M2	35 (24.14)	23 (31.94)	12 (16.44)
M4	36 (24.83)	8 (11.11)	28 (38.36)
M5	30 (20.69)	9 (12.5)	21 (28.77)
M6	2 (1.38)	2 (2.78)	0 (0.00)
M7	7 (4.83)	6 (8.33)	1 (1.37)
NOS	8 (5.52)	5 (6.94)	3 (4.11)
NC	7 (4.83)	4 (5.56)	3 (4.11)
Mutations
FLT3 (n; %)				0.0584
WT	116 (80.00)	58 (80.56)	58 (79.45)
mut	5 (3.45)	0 (0.00)	5 (6.85)
not profiled	24 (16.55)	14 (19.44)	10 (13.70)
RAS pathway (n; %)				0.1124
WT	85 (58.62)	45 (62.50)	40 (54.79)
mut	36 (24.83)	13 (18.06)	23 (31.51)
not profiled	24 (16.55)	14 (19.44)	10 (13.70)
KIT (n; %)				0.7454
WT	111 (76.55)	54 (75.00)	57 (78.08)
mut	10 (6.90)	4 (5.56)	6 (8.22)
not profiled	24 (16.55)	14 (19.44)	10 (13.70)
Gene fusions
KMT2A (n; %)				0.003
negative	111 (76.55)	63 (87.50)	48 (65.75)
positive	34 (23.45)	9 (12.50)	25 (34.25)
CBFB (n; %)				<0.0001
negative	117 (80.69)	68 (94.44)	49 (67.12)
positive	28 (19.31)	4 (5.56)	24 (32.88)
RUNX1 (n; %)				0.1289
negative	120 (82.76)	56 (77.78)	64 (87.67)
positive	25 (17.24)	16 (22.22)	9 (12.33)
* not profiled samples excluded by the statistical analysis on mutations

## Sheet: Suppl. Table S10_EBI-EMBL
FAB	Cell Line_Classification
M4	GDM1_HAEMATOPOIETIC_AND_LYMPHOID_TISSUE
	MUTZ3_HAEMATOPOIETIC_AND_LYMPHOID_TISSUE
	OCIAML2_HAEMATOPOIETIC_AND_LYMPHOID_TISSUE
	OCIAML3_HAEMATOPOIETIC_AND_LYMPHOID_TISSUE
	OCIAML5_HAEMATOPOIETIC_AND_LYMPHOID_TISSUE
	ME1_HAEMATOPOIETIC_AND_LYMPHOID_TISSUE
	HNT34_HAEMATOPOIETIC_AND_LYMPHOID_TISSUE
M5	BDCM_HAEMATOPOIETIC_AND_LYMPHOID_TISSUE
	P31FUJ_HAEMATOPOIETIC_AND_LYMPHOID_TISSUE
	MONOMAC6_HAEMATOPOIETIC_AND_LYMPHOID_TISSUE
	MONOMAC1_HAEMATOPOIETIC_AND_LYMPHOID_TISSUE
	NOMO1_HAEMATOPOIETIC_AND_LYMPHOID_TISSUE
	U937_HAEMATOPOIETIC_AND_LYMPHOID_TISSUE
	MOLM13_HAEMATOPOIETIC_AND_LYMPHOID_TISSUE
	SIGM5_HAEMATOPOIETIC_AND_LYMPHOID_TISSUE
	SKM1_HAEMATOPOIETIC_AND_LYMPHOID_TISSUE
	MV411_HAEMATOPOIETIC_AND_LYMPHOID_TISSUE
	THP1_HAEMATOPOIETIC_AND_LYMPHOID_TISSUE
	AML193_HAEMATOPOIETIC_AND_LYMPHOID_TISSUE
M6	OCIM1_HAEMATOPOIETIC_AND_LYMPHOID_TISSUE
	HEL_HAEMATOPOIETIC_AND_LYMPHOID_TISSUE
	HEL9217_HAEMATOPOIETIC_AND_LYMPHOID_TISSUE
	TF1_HAEMATOPOIETIC_AND_LYMPHOID_TISSUE
	F36P_HAEMATOPOIETIC_AND_LYMPHOID_TISSUE

[truncated: 7 more sheets: Suppl. Table S11_CellBroadInst, Suppl. Table S12_PanCan TCGA, Suppl. Table S13_UNBSU937_UP, Suppl. Table S14_UNBSU937_DOWN, Suppl. Table S15_TGI-REG, Suppl. Table S16_RBW, Suppl. Table S17]
